# Supplementary material for: Transcriptome Analysis of JA Signal Transduction, Transcription Factors, and Monoterpene Biosynthesis Pathway in Response to Methyl Jasmonate Elicitation in Mentha canadensis L
Source: Int J Mol Sci. 2018 Aug 10;19(8):2364. doi: 10.3390/ijms19082364 (PMC6121529; doi:10.3390/ijms19082364)
Supplement: Supplementary file 1 [file ijms-19-02364-s001.zip]

Archive with 12 entries (11 files):
- SupplementaryFiles/
- SupplementaryFiles/Supplementary_Figure_1.pdf
- SupplementaryFiles/Supplementary_Figure_2.pdf
- SupplementaryFiles/Supplementary_Figure_3.pdf
- SupplementaryFiles/Supplementary_Figure_4.pdf
- SupplementaryFiles/Supplementary_Figure_5.pdf
- SupplementaryFiles/Supplementary_Figure_6.pdf
- SupplementaryFiles/Supplementary_Figure_7.pdf
- SupplementaryFiles/Supplementary_Table_1.xlsx
- SupplementaryFiles/Supplementary_Table_2.xlsx
- SupplementaryFiles/Supplementary_Table_3.xlsx
- SupplementaryFiles/Supplementary_Table_4.docx
