# Supplementary material for: Transcriptome Analysis of JA Signal Transduction, Transcription Factors, and Monoterpene Biosynthesis Pathway in Response to Methyl Jasmonate Elicitation in Mentha canadensis L
Source: Int J Mol Sci. 2018 Aug 10;19(8):2364. doi: 10.3390/ijms19082364 (PMC6121529; doi:10.3390/ijms19082364)
Supplement: Supplementary file 1 [file ijms-19-02364-s001.zip › SupplementaryFiles/Supplementary_Table_1.xlsx]

## Sheet: Sheet1
Supplementary Table 1. GO enrichment of DEGs in M. canadensis under MeJA treatment.
Molecular function				Biological process				Cellular Component
GO terms	Number of DEGs	P-value		GO terms	Number of DEGs	P-value		GO terms	Number of DEGs	P-value
terpene synthase activity	8	4.9618e-06		lipid biosynthetic process	18	5.69701e-06		cell periphery	21	0.000211032
oxidoreductase activity	82	1.27568e-05		small molecule biosynthetic process	26	1.00018e-05		external encapsulating structure	19	0.000784584
oxidoreductase activity, acting on single donors with incorporation of molecular oxygen	9	2.21742e-05		dicarboxylic acid biosynthetic process	4	2.8292e-05		chloroplast stroma	6	0.0101165
oxidoreductase activity, acting on single donors with incorporation of molecular oxygen, incorporation of two atoms of oxygen	6	0.000146767		phospholipid catabolic process	8	3.89614e-05		plastid envelope	16	0.0384706
lyase activity	20	0.000147449		terpene biosynthetic process	8	3.89614e-05		plasma membrane	2	0.0407602
dioxygenase activity	11	0.000304866		sesquiterpene metabolic process	8	3.89614e-05		plasma membrane part	2	0.0407602
tetrapyrrole binding	20	0.00142608		sesquiterpene biosynthetic process	8	3.89614e-05
water transmembrane transporter activity	6	0.00195532		single-organism biosynthetic process	39	6.27986e-05
carbon-oxygen lyase activity	10	0.00224663		organic acid biosynthetic process	23	6.64753e-05
catalytic activity	285	0.00343166		carboxylic acid biosynthetic process	23	6.64753e-05
carbon-oxygen lyase activity, acting on polysaccharides	4	0.00557412		terpene metabolic process	8	0.000348405
uptake transmembrane transporter activity	2	0.006284		fatty acid biosynthetic process	8	0.000490585
oxidoreductase activity, acting on diphenols and related substances as donors	4	0.00821791		monocarboxylic acid biosynthetic process	8	0.000490585
oxidoreductase activity, acting on diphenols and related substances as donors, oxygen as acceptor	4	0.00821791		single-organism process	200	0.000589731
carbon-sulfur lyase activity	3	0.0136336		steroid metabolic process	7	0.000690704
oxidoreductase activity, acting on paired donors, with incorporation or reduction of molecular oxygen	16	0.0170034		steroid biosynthetic process	6	0.000912427
acyl-CoA dehydrogenase activity	2	0.0178596		sphingolipid biosynthetic process	3	0.00147358
aldo-keto reductase (NADP) activity	2	0.0178596		ammonium transport	5	0.00160971
cation binding	69	0.0191065		dicarboxylic acid metabolic process	8	0.00208207
transferase activity, transferring aldehyde or ketonic groups	3	0.0205465		sulfur compound catabolic process	3	0.00348405
carbon-oxygen lyase activity, acting on phosphates	3	0.0205465		single-organism metabolic process	132	0.00352757
ion binding	75	0.0247213		organic acid metabolic process	41	0.00375957
O-acetyltransferase activity	3	0.029037		fluid transport	7	0.00404794
galactosidase activity	4	0.0330405		response to stimulus	87	0.00410656
intramolecular lyase activity	2	0.0338518		response to temperature stimulus	5	0.00454901
ribonucleotide binding	2	0.0338518		lipid metabolic process	24	0.00476864
oxidoreductase activity, acting on single donors with incorporation of molecular oxygen, incorporation of one atom of oxygen (internal monooxygenases or internal mixed function oxidases)	3	0.0390925		cysteine metabolic process	2	0.00534988
				cysteine catabolic process	2	0.00534988
				response to boron-containing substance	2	0.00534988
				carboxylic acid metabolic process	39	0.00544409
				aromatic amino acid family metabolic process	4	0.00616802
				sphingolipid metabolic process	3	0.0065914
				nitrogen compound transport	8	0.00735764
				calcium ion transport	6	0.007923
				oxoacid metabolic process	39	0.00947601
				external encapsulating structure organization	11	0.00961861
				membrane lipid biosynthetic process	3	0.0109137
				flavonoid biosynthetic process	4	0.011888
				cellular lipid metabolic process	20	0.013722
				DNA catabolic process	2	0.0152704
				cyanate metabolic process	2	0.0152704
				ethylene metabolic process	2	0.0152704
				dehiscence	2	0.0152704
				cellular alkene metabolic process	2	0.0152704
				olefin metabolic process	2	0.0152704
				divalent metal ion transport	9	0.0152959
				divalent inorganic cation transport	9	0.0152959
				pollen wall assembly	3	0.0165252
				cellular component assembly involved in morphogenesis	3	0.0165252
				extracellular matrix organization	3	0.0165252
				extracellular structure organization	3	0.0165252
				extracellular matrix assembly	3	0.0165252
				cellular amino acid biosynthetic process	15	0.0168609
				fatty acid metabolic process	11	0.0177205
				pigment metabolic process	4	0.0202017
				negative regulation of molecular function	7	0.0212475
				cation transport	22	0.021258
				metal ion transport	14	0.0214286
				response to cold	3	0.0234632
				cellular amino acid metabolic process	24	0.025855
				ion transport	28	0.027787
				sulfur amino acid catabolic process	2	0.0290673
				glycogen metabolic process	2	0.0290673
				energy reserve metabolic process	2	0.0290673
				cellular response to starvation	4	0.0313747
				response to starvation	4	0.0313747
				response to heat	3	0.0317349
				organ senescence	3	0.0317349
				response to stress	40	0.0356504
				response to external stimulus	26	0.0377182
				cellular biogenic amine metabolic process	4	0.0380812
				flavonoid metabolic process	4	0.0380812
				cellular response to extracellular stimulus	4	0.0380812
				cellular response to nutrient levels	4	0.0380812
				cellular amine metabolic process	4	0.0380812
				cellular response to external stimulus	4	0.0380812
				single-organism transport	44	0.0386987
				membrane lipid metabolic process	3	0.0413224
				organic substance biosynthetic process	63	0.0414036
				amine metabolic process	4	0.0455443
				glutamate metabolic process	2	0.0461227
				serine family amino acid catabolic process	2	0.0461227
				organic cation transport	2	0.0461227
				phytosteroid metabolic process	2	0.0461227
				phytosteroid biosynthetic process	2	0.0461227
				flavone metabolic process	2	0.0461227
				flavone biosynthetic process	2	0.0461227
				single-organism localization	44	0.0493784
