# Supplementary material for: Transcriptome Analysis of JA Signal Transduction, Transcription Factors, and Monoterpene Biosynthesis Pathway in Response to Methyl Jasmonate Elicitation in Mentha canadensis L
Source: Int J Mol Sci. 2018 Aug 10;19(8):2364. doi: 10.3390/ijms19082364 (PMC6121529; doi:10.3390/ijms19082364)
Supplement: Supplementary file 1 [file ijms-19-02364-s001.zip › SupplementaryFiles/Supplementary_Table_2.xlsx]

## Sheet: Sheet1
Supplementary Table 2. KEGG pathway enrichment of DEGs in M. canadensis under MeJA treatment
Pathway ID	KEGG_A_class	KEGG_B_class	Pathway	DEGs	Unigenes	P-value	Q-value
ko00940	Metabolism	Biosynthesis of other secondary metabolites	Phenylpropanoid biosynthesis	61	258	1.14093e-17	6.42098e-16
ko00592	Metabolism	Lipid metabolism	alpha-Linolenic acid metabolism	33	82	1.61874e-17	6.42098e-16
ko00902	Metabolism	Metabolism of terpenoids and polyketides	Monoterpenoid biosynthesis	20	49	4.23568e-14	3.26163e-13
ko00400	Metabolism	Amino acid metabolism	Phenylalanine, tyrosine and tryptophan biosynthesis	28	87	3.15826e-12	7.51667e-11
ko00591	Metabolism	Lipid metabolism	Linoleic acid metabolism	12	32	8.41699e-10	1.66937e-08
ko00360	Metabolism	Amino acid metabolism	Phenylalanine metabolism	25	90	1.5508e-09	2.63636e-08
ko00950	Metabolism	Biosynthesis of other secondary metabolites	Isoquinoline alkaloid biosynthesis	18	54	1.31296e-08	1.95303e-07
ko00460	Metabolism	Metabolism of other amino acids	Cyanoamino acid metabolism	28	122	1.75439e-08	2.31969e-07
ko00350	Metabolism	Amino acid metabolism	Tyrosine metabolism	25	106	5.75952e-08	6.85383e-07
ko00941	Metabolism	Biosynthesis of other secondary metabolites	Flavonoid biosynthesis	22	90	1.8316e-07	1.98146e-06
ko00500	Metabolism	Carbohydrate metabolism	Starch and sucrose metabolism	49	378	2.20942e-05	0.000202247
ko00130	Metabolism	Metabolism of cofactors and vitamins	Ubiquinone and other terpenoid-quinone biosynthesis	18	93	7.24719e-05	0.000574944
ko00052	Metabolism	Carbohydrate metabolism	Galactose metabolism	23	138	9.02356e-05	0.000671127
ko00909	Metabolism	Metabolism of terpenoids and polyketides	Sesquiterpenoid and triterpenoid biosynthesis	13	57	0.000198588	0.00163822
ko00904	Metabolism	Metabolism of terpenoids and polyketides	Diterpenoid biosynthesis	10	41	0.000241729	0.00198235
ko00196	Metabolism	Energy metabolism	Photosynthesis - antenna proteins	12	54	0.000301899	0.00211329
ko00966	Metabolism	Biosynthesis of other secondary metabolites	Glucosinolate biosynthesis	6	15	0.000347267	0.00229582
ko00270	Metabolism	Amino acid metabolism	Cysteine and methionine metabolism	31	231	0.000385473	0.00241428
ko00945	Metabolism	Biosynthesis of other secondary metabolites	Stilbenoid, diarylheptanoid and gingerol biosynthesis	13	66	0.000598058	0.00355845
ko04075	Environmental Information Processing	Signal transduction	Plant hormone signal transduction	56	517	0.000775209	0.00439285
ko00603	Metabolism	Glycan biosynthesis and metabolism	Glycosphingolipid biosynthesis - globo series	7	26	0.00169459	0.00916618
ko00960	Metabolism	Biosynthesis of other secondary metabolites	Tropane, piperidine and pyridine alkaloid biosynthesis	8	34	0.00206338	0.0106757
ko00053	Metabolism	Carbohydrate metabolism	Ascorbate and aldarate metabolism	14	87	0.00290558	0.0138305
ko00943	Metabolism	Biosynthesis of other secondary metabolites	Isoflavonoid biosynthesis	3	6	0.00594501	0.0263822
ko00260	Metabolism	Amino acid metabolism	Glycine, serine and threonine metabolism	20	158	0.00763103	0.0313135
