# Supplementary material for: Transcriptome Analysis of JA Signal Transduction, Transcription Factors, and Monoterpene Biosynthesis Pathway in Response to Methyl Jasmonate Elicitation in Mentha canadensis L
Source: Int J Mol Sci. 2018 Aug 10;19(8):2364. doi: 10.3390/ijms19082364 (PMC6121529; doi:10.3390/ijms19082364)
Supplement: Supplementary file 1 [file ijms-19-02364-s001.zip › SupplementaryFiles/Supplementary_Table_3.xlsx]

## Sheet: Sheet1
Supplementary Table 3. Statistics of total and differentially expressed TFs in M. canadensis.
TF family	Total number	DEGs	Up-regulated	Down-regulated
bHLH	123	21	11	10
ERF	119	20	15	5
MYB_related	97	11	8	3
C2H2	93	6	1	5
MYB	78	14	12	2
WRKY	71	21	19	2
C3H	70	3	1	2
NAC	67	9	7	2
bZIP	66	6	3	3
GRAS	59	3	1	2
Dof	54	0	0	0
G2-like	50	4	1	3
Trihelix	44	5	1	4
HD-ZIP	43	5	4	1
FAR1	40	1	1	0
B3	35	4	3	1
TCP	34	4	1	3
HSF	28	4	2	2
GATA	25	0	0	0
LBD	23	1	1	0
MIKC	21	2	2	0
ARF	20	0	0	0
SBP	20	1	1	0
TALE	18	1	0	1
Nin-like	16	1	0	1
AP2	15	1	1	0
M-type	15	0	0	0
HB-other	15	1	1	0
ZF-HD	14	1	1	0
GeBP	12	0	0	0
NF-YB	10	1	1	0
CPP	10	1	0	1
DBB	9	0	0	0
NF-YA	9	0	0	0
YABBY	9	0	0	0
CAMTA	9	0	0	0
BES1	8	1	0	1
BBR-BPC	8	0	0	0
ARR-B	8	0	0	0
NF-YC	7	0	0	0
SRS	7	1	0	1
E2F/DP	7	1	1	0
CO-like	7	0	0	0
GRF	7	1	1	0
LSD	5	0	0	0
Whirly	4	0	0	0
S1Fa-like	4	0	0	0
VOZ	4	0	0	0
EIL	4	0	0	0
WOX	4	0	0	0
RAV	3	1	1	0
HRT-like	3	0	0	0
NF-X1	2	0	0	0
STAT	1	0	0	0
HB-PHD	1	0	0	0
